# Supplementary material for: Multitargeting Pt(IV) Derivatives of Cisplatin or Oxaliplatin Inhibit Tumor Growth in Mice without Inducing Neuropathic Pain
Source: J Med Chem. 2025 Jan 8;68(2):1608–18. doi: 10.1021/acs.jmedchem.4c02263 (PMC11770746; doi:10.1021/acs.jmedchem.4c02263)
Supplement: Supplementary file 2 — jm4c02263_si_002.csv [file jm4c02263_si_002.csv]

Cis(OAc)2	Cl[Pt](OC(C)=O)(Cl)([NH3])([NH3])OC(C)=O
Oxali(OAc)2	O=C1O[Pt]2(OC(C)=O)(OC1=O)([NH2]C3CCCCC3[NH2]2)OC(C)=O
cisPt(Pac)(OH)	O[Pt](Cl)(Cl)([NH3])([NH3])OC(O[C@@H](C(O[C@H](C(C)=C1[C@H](C([C@]([C@H](C[C@]2(OC[C@]23OC(C)=O)[H])O)([C@@]3([C@@H]4OC(C5=CC=CC=C5)=O)[H])C)=O)OC(C)=O)C[C@@]4(C1(C)C)O)=O)[C@H](C6=CC=CC=C6)NC(C7=CC=CC=C7)=O)=O
